# Supplementary material for: Pan-Tetris: an interactive visualisation for Pan-genomes
Source: BMC Bioinformatics. 2015 Aug 13;16(Suppl 11):S3. doi: 10.1186/1471-2105-16-S11-S3 (PMC4547177; doi:10.1186/1471-2105-16-S11-S3)
Supplement: Additional File 1 [file 1471-2105-16-S11-S3-S1.csv]

start	stop	strand	PanId	name	group size	id:Name Strain 1	start:Name Strain 1	end:Name Strain 1	length:Name Strain 1	strand:Name Strain 1	gene symbol:Name Strain 1	gene description:Name Strain 1	id:Name Strain 2	start:Name Strain 2	end:Name Strain 2	length:Name Strain 2	strand:Name Strain 2	gene symbol:Name Strain 2	gene description:Name Strain 2	id:Name Strain 3	start:Name Strain 3	end:Name Strain 3	length:Name Strain 3	strand:Name Strain 3	gene symbol:Name Strain 3	gene description:Name Strain 3	id:Name Strain 4	start:Name Strain 4	end:Name Strain 4	length:Name Strain 4	strand:Name Strain 4	gene symbol:Name Strain 4	gene description:Name Strain 4	id:Name Strain 5	start:Name Strain 5	end:Name Strain 5	length:Name Strain 5	strand:Name Strain 5	gene symbol:Name Strain 5	gene description:Name Strain 5	id:Name Strain 6	start:Name Strain 6	end:Name Strain 6	length:Name Strain 6	strand:Name Strain 6	gene symbol:Name Strain 6	gene description:Name Strain 6	operon	consensus description
5605	6966	+	PANGENE0001000	dnaA	6	SA0001	517	1878	1362	+	dnaA	chromosome replication initiator DnaA	SAV0001	517	1878	1362	+	dnaA	chromosomal replication initiation protein	SACOL0001	544	1905	1362	+	dnaA	chromosomal replication initiation protein	SAR0001	517	1878	1362	+	dnaA	chromosomal replication initiation protein	SAS0001	517	1878	1362	+	dnaA	chromosomal replication initiation protein	MW0001	517	1878	1362	+	dnaA	chromosomal replication initiation protein	-	chromosome replication initiator DnaA;chromosomal replication initiator protein DnaA;chromosomal replication initiator protein dnaA;DNA-directed DNA replication initiator protein;chromosomal replication initiation protein;ATPase DnaA;Chromosomal replication initiator protein DnaA
7253	8386	+	PANGENE0002000	dnaN	6	SA0002	2156	3289	1134	+	dnaN	DNA polymerase III subunit beta	SAV0002	2156	3289	1134	+	dnaN	DNA polymerase III subunit beta	SACOL0002	2183	3316	1134	+	dnaN	DNA polymerase III subunit beta	SAR0002	2156	3289	1134	+	dnaN	DNA polymerase III subunit beta	SAS0002	2156	3289	1134	+	SAS0002	DNA polymerase III subunit beta	MW0002	2156	3289	1134	+	dnaN	DNA polymerase III subunit beta	-	DNA polymerase III subunit beta;DNA-directed DNA polymerase III subunit beta;DNA-directed DNA polymerase beta subunit;DNA polymerase III%2C beta subunit;DNA polymerase III beta subunit;DNA-directed DNA polymerase beta subunit%2C DnaN
9515	9760	+	PANGENE0003000	SA0003	6	SA0003	3670	3915	246	+	SA0003	hypothetical protein	SAV0003	3670	3915	246	+	SAV0003	hypothetical protein	SACOL0003	3697	3942	246	+	SACOL0003	hypothetical protein	SAR0003	3670	3915	246	+	SAR0003	hypothetical protein	SAS0003	3670	3915	246	+	SAS0003	hypothetical protein	MW0003	3670	3915	246	+	MW0003	hypothetical protein	-	S4 region YaaA family protein;S4 domain protein YaaA;RNA-binding S4 protein;S4 domain-containing protein YaaA;S4 region%2C YaaA
9757	10869	+	PANGENE0004000	recF	6	SA0004	3912	5024	1113	+	recF	recombination protein F	SAV0004	3912	5024	1113	+	recF	recombination protein F	SACOL0004	3939	5051	1113	+	recF	recombination protein F	SAR0004	3912	5024	1113	+	recF	recombination protein F	SAS0004	3912	5024	1113	+	recF	recombination protein F	MW0004	3912	5024	1113	+	recF	recombination protein F	-	DNA replication and repair protein RecF;recombination protein F;DNA repair and genetic recombination protein;DNA recombination and repair protein RecF;recF protein;DNA replication and repair RecF family protein
10879	12813	+	PANGENE0005000	gyrB	6	SA0005	5034	6968	1935	+	gyrB	DNA gyrase subunit B	SAV0005	5034	6968	1935	+	gyrB	DNA gyrase subunit B	SACOL0005	5061	6995	1935	+	gyrB	DNA gyrase%2C B subunit	SAR0005	5037	6968	1932	+	gyrB	DNA gyrase subunit B	SAS0005	5037	6968	1932	+	SAS0005	DNA gyrase subunit B	MW0005	5034	6968	1935	+	gyrB	DNA gyrase subunit B	-	DNA gyrase subunit B;DNA topoisomerase subunit B;DNA topoisomerase %28ATP-hydrolyzing%29 subunit B;DNA gyrase B subunit;DNA gyrase%2C B subunit;DNA topoisomerase %28ATP-hydrolyzing%29 subunit B%2C GyrB
12832	15519	+	PANGENE0006000	gyrA	6	SA0006	7005	9674	2670	+	gyrA	DNA gyrase subunit A	SAV0006	7005	9674	2670	+	gyrA	DNA gyrase subunit A	SACOL0006	7032	9695	2664	+	gyrA	DNA gyrase%2C A subunit	SAR0006	7005	9665	2661	+	gyrA	DNA gyrase subunit A	SAS0006	7005	9668	2664	+	SAS0006	DNA gyrase subunit A	MW0006	7005	9668	2664	+	gyrA	DNA gyrase subunit A	-	DNA gyrase subunit A;DNA topoisomerase subunit A;DNA topoisomerase %28ATP-hydrolyzing%29 subunit A%2C GyrA;DNA gyrase%2C A subunit;DNA gyrase A subunit
15608	16309	-	PANGENE0007000	SA0007	6	SA0007	9762	10592	831	-	SA0007	hypothetical protein	SAV0007	9762	10592	831	-	SAV0007	hypothetical protein	SACOL0007	9782	10483	702	-	SACOL0007	hypothetical protein	SAR0007	9753	10583	831	-	SAR0007	hypothetical protein	SAS0007	9755	10585	831	-	SAS0007	hypothetical protein	MW0007	9755	10567	813	-	MW0007	hypothetical protein	-	carbohydrate kinase;putative YjeF homolog%2C C-terminus;sugar kinase;YjeF protein %2C C-terminal domain protein;yjeF-related protein;carbohydrate kinase family protein;YjeF protein%2C C-terminal domain protein
16725	17895	+	PANGENE0008000	hutH	6	SA0008	10900	12414	1515	+	hutH	histidine ammonia-lyase	SAV0008	10900	12414	1515	+	hutH	histidine ammonia-lyase	SACOL0008	10920	12434	1515	+	hutH	histidine ammonia-lyase	SAR0008	10891	12405	1515	+	hutH	histidine ammonia-lyase	SAS0008	10893	12407	1515	+	hutH	histidine ammonia-lyase	MW0008	10893	12407	1515	+	hutH	histidine ammonia-lyase	-	putative histidine ammonia-lyase;Histidine ammonia-lyase
18333	18550	+	PANGENE0009000	SATW20_m010	2																						SARs001	12491	12722	232	+	SARs001		SASs001	12493	12725	233	+	SASs001									-	hypothetical protein
18640	19926	+	PANGENE0010000	serS	6	SA0009	12793	14079	1287	+	serS	seryl-tRNA synthetase	SAV0009	12793	14079	1287	+	serS	seryl-tRNA synthetase	SACOL0009	12813	14099	1287	+	serS	seryl-tRNA synthetase	SAR0009	12783	14069	1287	+	serS	seryl-tRNA synthetase	SAS0009	12786	14072	1287	+	SAS0009	seryl-tRNA synthetase	MW0009	12786	14072	1287	+	serS	seryl-tRNA synthetase	-	seryl-tRNA synthetase;serine--tRNA ligase;Seryl-tRNA synthetase
20647	21363	+	PANGENE0011000	SA0010	6	SA0010	14730	15425	696	+	SA0010	hypothetical protein	SAV0010	14730	15425	696	+	SAV0010	hypothetical protein	SACOL0010	14749	15444	696	+	SACOL0010	hypothetical protein	SAR0010	14713	15408	696	+	SAR0010	hypothetical protein	SAS0010	14724	15419	696	+	SAS0010	hypothetical protein	MW0010	14724	15419	696	+	MW0010	hypothetical protein	-	branched-chain amino acid permease;AzlC family protein;LIV-E family amino acid exporter;amino acid transporter;azlC family protein;Branched-chain amino acid permease
21360	21689	+	PANGENE0012000	SAS001	4								SAV0011	15422	15751	330	+	SAV0011	hypothetical protein								SAR0011	15405	15734	330	+	SAR0011	hypothetical protein	SAS0011	15416	15745	330	+	SAS0011	hypothetical protein	MW0011	15416	15745	330	+	MW0011	hypothetical protein	-	Branched-chain amino acid transport protein%2C AzlD;membrane protein;LIV-E family branched chain amino acid exporter AzlD;branched-chain amino acid transport family protein;branched-chain amino acid transport protein %28AzlD%29 family protein;transmembrane protein
21898	21996	+	PANGENE0013000	SATW20_m020	2																						SARs002	15939	16037	99	+	SARs002		SASs002	15949	16047	99	+	SASs002									-	hypothetical protein
22036	23025	+	PANGENE0014000	SA0011	6	SA0011	16093	17082	990	+	SA0011	hypothetical protein	SAV0012	16094	17083	990	+	SAV0012	homoserine-o-acetyltransferase	SACOL0012	16112	17101	990	+	SACOL0012	homoserine O-acetyltransferase	SAR0012	16096	17064	969	+	SAR0012	hydrolase	SAS0012	16108	17076	969	+	SAS0012	hydrolase	MW0012	16108	17076	969	+	MW0012	hypothetical protein	-	putative hydrolase;homoserine O-acetyltransferase;alpha%2Fbeta hydrolase fold;homoserine-o-acetyltransferase;putative homoserine O-acetyltransferase;homoserine O-acetyltransferase%2C putative;alpha%2Fbeta hydrolase fold family protein;Homoserine O-acetyltransferase
23273	24268	+	PANGENE0015000	SA0012	6	SA0012	17318	18313	996	+	SA0012	hypothetical protein	SAV0013	17319	18314	996	+	SAV0013	hypothetical protein	SACOL0013	17407	18330	924	+	SACOL0013	hypothetical protein	SAR0013	17309	18295	987	+	SAR0013	hypothetical protein	SAS0013	17321	18307	987	+	SAS0013	hypothetical protein	MW0013	17384	18307	924	+	MW0013	hypothetical protein	-	Membrane protein;membrane protein
24265	26250	+	PANGENE0016000	SA0013	6	SA0013	18328	20295	1968	+	SA0013	hypothetical protein	SAV0014	18329	20296	1968	+	SAV0014	hypothetical protein	SACOL0014	18345	20312	1968	+	SACOL0014	hypothetical protein	SAR0014	18310	20277	1968	+	SAR0014	hypothetical protein	SAS0014	18322	20289	1968	+	SAS0014	hypothetical protein	MW0014	18322	20289	1968	+	MW0014	hypothetical protein	-	DHH family phosphoesterase;putative bifunctional signaling protein%2F50S ribosomal protein L9;DHH subfamily 1 protein;DHH subfamily phosphodiesterase;DHH family protein;phosphoesterase domain-containing protein;DHHA1 domain protein;Phosphoesterase%2C DHH family protein;phosphoesterase%2C DHH family protein
26247	26699	+	PANGENE0017000	rplI	6	SA0014	20292	20738	447	+	rplI	50S ribosomal protein L9	SAV0015	20293	20739	447	+	rplI	50S ribosomal protein L9	SACOL0015	20309	20755	447	+	rplI	50S ribosomal protein L9	SAR0015	20274	20720	447	+	rplI	50S ribosomal protein L9	SAS0015	20286	20732	447	+	rplI	50S ribosomal protein L9	MW0015	20286	20732	447	+	rplI	50S ribosomal protein L9	-	50S ribosomal protein L9
26731	28131	+	PANGENE0018000	dnaC	6	SA0015	20770	22170	1401	+	dnaC	replicative DNA helicase	SAV0016	20771	22171	1401	+	dnaC	replicative DNA helicase	SACOL0016	20787	22187	1401	+	dnaB	replicative DNA helicase	SAR0016	20752	22152	1401	+	dnaC	replicative DNA helicase	SAS0016	20764	22164	1401	+	SAS0016	replicative DNA helicase	MW0016	20764	22164	1401	+	dnaC	replicative DNA helicase	-	DnaB-like helicase;Replicative DNA helicase;replicative DNA helicase DnaB
28411	29694	+	PANGENE0019000	purA	6	SA0016	22448	23731	1284	+	purA	adenylosuccinate synthetase	SAV0017	22449	23732	1284	+	purA	adenylosuccinate synthetase	SACOL0018	22465	23748	1284	+	purA	adenylosuccinate synthetase	SAR0017	22430	23713	1284	+	purA	adenylosuccinate synthetase	SAS0017	22443	23726	1284	+	SAS0017	adenylosuccinate synthetase	MW0017	22443	23726	1284	+	purA	adenylosuccinate synthetase	-	putative adenylosuccinate synthetase;adenylosuccinate synthase;Adenylosuccinate synthetase
30134	30205	+	PANGENE0020000	SAtRNA01	5	SAtRNA01	24160	24234	75	+	SAtRNA01	tRNA-Glu	SAVtRNA01	24161	24232	72	+	SAVtRNA01	tRNA-Glu	SACOL_tRNA-Glu-1	24178	24252	75	+	SACOL_tRNA-Glu-1	tRNA-Glu	SARt001	24143	24217	75	+	SARt001	tRNA-Glu								MWtRNA01	24156	24230	75	+	MWtRNA01	tRNA-Glu	-	tRNA-Glu
30216	30288	+	PANGENE0021000	SAtRNA02	1																													SASt001	24156	24230	75	+	SASt001	tRNA-Glu								-	tRNA-Glu
31357	32064	+	PANGENE0022000	vicR	6	SA0017	24928	25635	708	+	vicR	response regulator	SAV0018	24929	25636	708	+	vicR	response regulator	SACOL0019	24952	25653	702	+	yycF	DNA-binding response regulator YycF	SAR0018	24897	25604	708	+	yycF	response regulator protein	SAS0018	24924	25631	708	+	SAS0018	response regulator protein	MW0018	24930	25631	702	+	vicR	response regulator	-	transcriptional regulatory protein WalR;Transcriptional regulatory protein walR;response regulator;transcriptional regulator WalR;response regulator protein;response regulator WalR %28YycF%2FVicR%29;DNA-binding response regulator YycF;response regulator receiver;response regulator VicR;Two-component response regulator;two component transcriptional regulator;two-component response regulator;Two-co…
32077	33903	+	PANGENE0023000	vicK	6	SA0018	25648	27474	1827	+	vicK	two-component sensor histidine kinase	SAV0019	25649	27475	1827	+	vicK	two-component sensor histidine kinase	SACOL0020	25666	27492	1827	+	yycG	sensory box histidine kinase YycG	SAR0019	25617	27443	1827	+	yycG	sensor kinase	SAS0019	25644	27470	1827	+	SAS0019	sensor kinase	MW0019	25644	27470	1827	+	vicK	two-component sensor histidine kinase	-	Two-component sensor kinase SA14-24;two-component sensor histidine kinase;sensory box histidine kinase YycG;transcriptional regulatory protein WalK;sensory box histidine kinase WalK %28YycG%2FVicK%29;sensor histidine kinase VicK;sensory box histidine kinase VicK;PAS sensor protein;multi-sensor signal transduction histidine kinase;sensor protein kinase walK;sensor protein YycG;sensor kinase protei…
33869	35230	+	PANGENE0024000	SA0019	6	SA0019	27440	28801	1362	+	SA0019	hypothetical protein	SAV0020	27441	28802	1362	+	SAV0020	hypothetical protein	SACOL0021	27485	28819	1335	+	yycH	hypothetical protein	SAR0020	27436	28770	1335	+	yycH	hypothetical protein	SAS0020	27463	28797	1335	+	SAS0020	hypothetical protein	MW0020	27463	28797	1335	+	MW0020	hypothetical protein	-	two-component regulator YycH;YycH protein;yycH protein;yycH family protein
35231	36019	+	PANGENE0025000	SA0020	3																						SAR0021	28771	29559	789	+	yycI	hypothetical protein	SAS0021	28798	29586	789	+	SAS0021	hypothetical protein	MW0021	28798	29586	789	+	MW0021	hypothetical protein	-	YycI like protein;regulatory protein YycI;yycI protein;yycH family protein;YycI protein
36416	37217	+	PANGENE0026000	SA0021	2	SA0021	29979	30779	801	+	SA0021	hypothetical protein	SAV0022	29980	30780	801	+	SAV0022	hypothetical protein																													-	metallo-beta-lactamase superfamily protein;Beta-lactamase domain protein;metallo-beta-lactamase hydrolase;metallo-beta-lactamase family protein YycJ;beta-lactamase domain-containing protein;Zn-dependent hydrolase %28beta-lactamase superfamily%29;Zn-dependent hydrolase %28beta-lactamasesuperfamily%29;YycJ protein;metallo-beta-lactamase YycJ
37406	39769	+	PANGENE0027000	SA0022	6	SA0022	31006	33324	2319	+	SA0022	hypothetical protein	SAV0023	31007	33325	2319	+	SAV0023	5%27-nucleotidase	SACOL0024	31026	33344	2319	+	SACOL0024	5%27-nucleotidase	SAR0023	30932	33292	2361	+	sasH	5%27-nucleotidase	SAS0023	30961	33321	2361	+	SAS0023	5%27-nucleotidase	MW0023	31003	33321	2319	+	MW0023	hypothetical protein	-	putative LPXTG surface 5%27-nucleotidase;Ser%2FThr protein phosphatase family protein;putative 5%27-nucleotidase;Virulence-associated cell-wall-anchored protein SasH;5%27 nucleotidase;5%27-nucleotidase family protein;cell wall anchor domain-containing protein;LPXTG-motif cell wall anchor domain-containing protein;Virulence-associated cell-wall-anchored protein SasH %28LPXTG motif%29%3B 5-nucleoti…
40139	40622	+	PANGENE0028000	orfX	5	SA0023	33692	34171	480	+	orfX	rRNA large subunit methyltransferase	SAV0024	33693	34172	480	+	SAV0024	rRNA large subunit methyltransferase								SAR0024	33660	34139	480	+	SAR0024	rRNA large subunit methyltransferase	SAS0024	33689	34168	480	+	SAS0024	rRNA large subunit methyltransferase	MW0024	33689	34168	480	+	orfX	rRNA large subunit methyltransferase	-	alpha%2Fbeta knot family protein;ribosomal RNA large subunit methyltransferase H;rRNA large subunit methyltransferase;LSU m3Psi1915 methyltransferase RlmH;LSU m3Psi1915 methyltransferase RlmH ybeA;rRNA large subunit m3Psi methyltransferase RlmH
[truncated: 1 more columns]
