# Supplementary material for: Pan-Tetris: an interactive visualisation for Pan-genomes
Source: BMC Bioinformatics. 2015 Aug 13;16(Suppl 11):S3. doi: 10.1186/1471-2105-16-S11-S3 (PMC4547177; doi:10.1186/1471-2105-16-S11-S3)
Supplement: Additional File 2 [file 1471-2105-16-S11-S3-S2.csv]

Strain	RefSeq ID
N315	NC_002745
Mu50	NC_002758
COL	NC_002951
MRSA252	NC_002952
MSSA476	NC_002953
MW2	NC_003923
RF122	NC_007622
USA300_FPR3757	NC_007793
NCTC 8325	NC_007795
JH9	NC_009487
JH1	NC_009632
Newman	NC_009641
Mu3	NC_009782
USA300_TCH1516	NC_010079
ED98	NC_013450
VC40	NC_016912
M013	NC_016928
MSHR1132	NC_016941
TW20	NC_017331
ST398	NC_017333
ED133	NC_017337
JKD6159	NC_017338
04-02981	NC_017340
JKD6008	NC_017341
TCH60	NC_017342
ECT-R 2	NC_017343
T0131	NC_017347
LGA251	NC_017349
11819-97	NC_017351
71193	NC_017673
HO 5096 0412	NC_017763
08BA02176	NC_018608
